# Supplementary material for: Rectal Colonization by Carbapenemase-Producing Enterobacterales in a Tertiary Care Hospital in Havana, Cuba
Source: Antibiotics (Basel). 2026 Jan 22;15(1):109. doi: 10.3390/antibiotics15010109 (PMC12837422; doi:10.3390/antibiotics15010109)
Supplement: Supplementary file 1 [file antibiotics-15-00109-s001.zip]

Archive with 1 entries (1 files):
- antibiotics-4094487-supplementary.pdf
